# Supplementary material for: Analysis of pediatric assent information in early-phase cancer clinical trials through a children’s research advisory group
Source: Front Psychol. 2025 Oct 3;16:1655835. doi: 10.3389/fpsyg.2025.1655835 (PMC12533476; doi:10.3389/fpsyg.2025.1655835)
Supplement: Supplementary file 1 [file Table_1.xlsx]

## Sheet: Clinical Trial Information
ANNEX I: ASSENT SUITABILITY ASSESSMENT QUESTIONNAIRE
DOCUMENT:									SCORE
									2- Perfectly fulfills
DATE:									1- Could improve
KIDS Madrid PARTICIPANT Nº:									0- Not acceptable
ELEMENT TO BE EVALUATED- SECTION A						SCORE	COMMENTS
CLINICAL TRIAL SPECIFIC INFORMATION
1. Is it clear why the clinical trial is being done and what disease it is aimed at?
2. Is it clear why it is necessary to do de clinical trial in children/adolescents?
3. Is it clear what tests will be performed on patients within the trial?
4. Is it clear how participating in the study will affect the patient's daily life: time to be able to go to school and to be with friends?
5. Are the risks and benefits that may occur to patients from participating in the study clear?
6. Is it clear which drug is to be administered, and if other studies have been done with it before?
7. Is it clear that the child/young person does not have to participate if he/she does not want to and that there is nothing wrong if he/she chooses not to?
8. Is there sufficient information explaining what other treatments could be followed if the patient decides not to participate in the study?
9. Do you think a child/youth would understand how long the study lasts, how many times he/she will have to go to the center and how long he/she will be there for each visit?
10. Is it clear when the trial will end?
11. Does it state clearly that sometimes the patient may gain nothing by participating in the trial?
12. Is it clear what will be done with the biological samples (blood, tissues, etc.) taken during the trial?
13. Is the role of the legal representative clear and what should be done when the patient reaches the age of majority, i.e. when he/she turns 18 years old?
14. Did you get all the information you needed to make a good decision about participating in the clinical trial?
15. Do you consider that in general the document is written in a way that a child/young person of your age can easily understand?

## Sheet: KIDS Barcelona requirements
ANNEX I: ASSENT SUITABILITY ASSESSMENT QUESTIONNAIRE
DOCUMENT:									SCORE
									2- Perfectly fullfills
DATE:									1- Could improve
KIDS Madrid PARTICIPANT Nº:									0- Not acceptable
ELEMENT TO BE EVALUATED- SECTION B						SCORE	COMMENTS
GENERAL ONES: FORMAT AND CONTENT (KIDS Barcelona)
1. Is the language easy to understand?
2. Does this document have only the information we need and is it explained in a short, easy-to-understand way?
3. Is it of reasonable length, 2-5 pages?
4. Is the font and font size appropriate?
5. Explain in general terms what a clinical trial is?
6. Does it include a list (glossary) with definitions of terms that are difficult to understand outside the healthcare field?
7. Does it explain the possible side effects of the drug in a simple way?
8. Does it include clear information on the hospital where it is carried out and contact details of the principal investigator?
9. Is the term “patient”, or “child/youth” used instead of the term subject?
10. Does it include information on what to do in case of emergency, who to notify, how to proceed?
11. Do they address the child/young person in the second person singular?
12. Does it use colour, drawings, photos or diagrams to help understand the information?
13. Does it include additional audiovisual resources such as a video, a cartoon?
14. Does it include a schedule of clinical trial activities?
15. Does it include a free space for the child/young person to take notes?
